# Supplementary material for: ALDH3A1 driving tumor metastasis is mediated by p53/BAG1 in lung adenocarcinoma
Source: J Cancer. 2021 Jun 11;12(16):4780–90. doi: 10.7150/jca.58250 (PMC8247369; doi:10.7150/jca.58250)
Supplement: Supplementary file 2 — Supplementary table 2. [file jcav12p4780s2.xlsx]

## Sheet: supplementary table 2
positive
ABHD4
BAG1
CC2D2A
NAXD
CYP4B1
DNAAF4
LCMT2
ANXA4
EDAR
B9D2
RAB17
EPHX2
ADAL
CKMT1B
LRRC23
SRXN1
MPL
TKFC
SLC5A9
EVA1C
TST
ASPG
DUOX2
C11ORF49
TMEM143
CAPN9
GABARAPL1
CKMT1A
LINC00689
PLAAT2
ALDH9A1
OVOL2
SORBS2
NR0B1
AMN
SCGB2A1
ID1
UBL7
KLC4
MYH14
RASSF9
C17ORF82
CCND3
TMEM220
ADH6
LRP1B
CARD6
PNPLA2
CYP2C18
TACC2
B9D1
ALDH4A1
DRC3
MECOM
PPP2R2C
PTCHD4
ME1
STN1
PCOTH
SLC16A11
B3GALT4
ASAP2
ARHGEF37
NMB
AKR1C4
PNLIPRP3
FBXO15
MAP2K5
PANX2
RAP1GAP
RPS27L
ALDH3B1
CATIP
DYNLRB2
OTUD7A
CHPT1
LRTOMT
BLVRB
CAB39L
UGT1A3
AXIN2
FAM3D
S100P
GKN2
WEE2-AS1
PRDX1
PNKD
PCSK9
FAM110C
SCARA3
CHRM1
ALDH1A1
CCL15
IMP3
SLC18B1
C17ORF97
PRSS12
TMEM246
G6PD
EVPLL
ABHD2
AADAC
KCNJ16
PPARGC1A
MGST2
TRIM29
PTGR1
ARHGEF28
CALML4
SFTPD
DUOXA1
LDHD
CFAP58
DUOX1
IDH1
EML2
DUSP19
DLGAP1-AS1
PEX11A
DUOXA2
KCNQ1
TBC1D2
HTATIP2
CLYBL
NUDT7
AIFM2
SLC9A2
MSLN
CHP1
GSTA2
BBS4
ABLIM1
TOB1
CBR1
CA8
SLC47A2
CES1P1
NPAS1
SPATA18
C9ORF152
GUCY2EP
CREG1
WIPF3
HGD
TSPAN8
NOSTRIN
FBXW10
TSPAN1
GSR
SLC7A11
MFAP1
PGD
JAKMIP3
HCN4
CBR3
ABCB6
KLF5
2021-03-02
UGT1A9
AVPI1
APOM
UGT1A1
KIAA0319
BCAS1
CPLX2
GSTP1
PIR
TRIM16L
TRIM16
CYP4F12
ALDH2
CLU
TMEM17
VILL
CYB5D2
PLA2G10
SLPI
SDCBP2
CES1
SLC48A1
NRG4
TALDO1
LDLRAD1
ALDH3A2
GSTA1
UGT1A6
ADH7
NQO1
OSGIN1
AKR1B10
TSPAN7
ERN2
FXYD3
ADH1C
CYP4F3
GPX2
AKR1C2
AKR1C3
CYP4F11
AKR1C1
